# Supplementary material for: Indoor and Outdoor Air Microbial Contamination During Different Reconstruction Methods of Historic Buildings
Source: Pathogens. 2024 Nov 29;13(12):1048. doi: 10.3390/pathogens13121048 (PMC11728534; doi:10.3390/pathogens13121048)
Supplement: Supplementary file 1 [file pathogens-13-01048-s001.zip]

Archive with 1 entries (1 files):
- pathogens-3291164-supplementary.pdf
